# Supplementary material for: Contextualizing the ecology of plant–plant interactions and constructive networks
Source: AoB Plants. 2023 Jul 1;15(4):plad035. doi: 10.1093/aobpla/plad035 (PMC10414809; doi:10.1093/aobpla/plad035)
Supplement: plad035_suppl_Supplementary_Material [file plad035_suppl_supplementary_material.zip]

Archive with 1 entries (1 files):
- plad035_suppl_Supplementary_Material.csv
