# Supplementary material for: Contextualizing the ecology of plant–plant interactions and constructive networks
Source: AoB Plants. 2023 Jul 1;15(4):plad035. doi: 10.1093/aobpla/plad035 (PMC10414809; doi:10.1093/aobpla/plad035)
Supplement: plad035_suppl_Supplementary_Material [file plad035_suppl_supplementary_material.zip › plad035_suppl_Supplementary_Material.csv]

keyword	year	npapers
predation	2022	2,993
predation	2021	3,899
predation	2020	3,996
predation	2019	3,778
predation	2018	3,452
predation	2017	3,396
predation	2016	3,253
predation	2015	3,251
predation	2014	3,130
predation	2013	3,153
predation	2012	2,944
predation	2011	2,934
predation	2010	2,734
predation	2009	2,631
predation	2008	2,653
predation	2007	2,566
predation	2006	2,415
predation	2005	2,156
predation	2004	2,101
predation	2003	2,103
predation	2002	1,812
predation	2001	1,856
predation	2000	1,741
predation	1999	1,651
predation	1998	1,681
predation	1997	1,509
predation	1996	1,417
predation	1995	1,317
predation	1994	1,173
predation	1993	1,035
predation	1992	1,082
herbivory	2022	840
herbivory	2021	1091
herbivory	2020	1102
herbivory	2019	1103
herbivory	2018	994
herbivory	2017	943
herbivory	2016	1004
herbivory	2015	932
herbivory	2014	870
herbivory	2013	926
herbivory	2012	863
herbivory	2011	827
herbivory	2010	780
herbivory	2009	692
herbivory	2008	743
herbivory	2007	614
herbivory	2006	608
herbivory	2005	567
herbivory	2004	529
herbivory	2003	487
herbivory	2002	432
herbivory	2001	459
herbivory	2000	414
herbivory	1999	350
herbivory	1998	364
herbivory	1997	311
herbivory	1996	302
herbivory	1995	283
herbivory	1994	255
herbivory	1993	237
herbivory	1992	209
parasitism	2022	968
parasitism	2021	1326
parasitism	2020	1252
parasitism	2019	1218
parasitism	2018	1122
parasitism	2017	1132
parasitism	2016	1059
parasitism	2015	1014
parasitism	2014	966
parasitism	2013	946
parasitism	2012	983
parasitism	2011	863
parasitism	2010	863
parasitism	2009	876
parasitism	2008	821
parasitism	2007	761
parasitism	2006	803
parasitism	2005	667
parasitism	2004	705
parasitism	2003	645
parasitism	2002	577
parasitism	2001	585
parasitism	2000	552
parasitism	1999	551
parasitism	1998	571
parasitism	1997	456
parasitism	1996	466
parasitism	1995	418
parasitism	1994	378
parasitism	1993	380
parasitism	1992	379
mutualism	2022	521
mutualism	2021	657
mutualism	2020	678
mutualism	2019	602
mutualism	2018	619
mutualism	2017	590
mutualism	2016	521
mutualism	2015	526
mutualism	2014	499
mutualism	2013	498
mutualism	2012	458
mutualism	2011	396
mutualism	2010	393
mutualism	2009	389
mutualism	2008	326
mutualism	2007	269
mutualism	2006	266
mutualism	2005	187
mutualism	2004	220
mutualism	2003	181
mutualism	2002	165
mutualism	2001	158
mutualism	2000	114
mutualism	1999	119
mutualism	1998	103
mutualism	1997	103
mutualism	1996	107
mutualism	1995	75
mutualism	1994	69
mutualism	1993	79
mutualism	1992	59
plant facilitation	2022	245
plant facilitation	2021	346
plant facilitation	2020	325
plant facilitation	2019	294
plant facilitation	2018	284
plant facilitation	2017	252
plant facilitation	2016	279
plant facilitation	2015	248
plant facilitation	2014	254
plant facilitation	2013	254
plant facilitation	2012	220
plant facilitation	2011	210
plant facilitation	2010	176
plant facilitation	2009	187
plant facilitation	2008	145
plant facilitation	2007	140
plant facilitation	2006	120
plant facilitation	2005	105
plant facilitation	2004	81
plant facilitation	2003	81
plant facilitation	2002	66
plant facilitation	2001	51
plant facilitation	2000	49
plant facilitation	1999	37
plant facilitation	1998	36
plant facilitation	1997	26
plant facilitation	1996	31
plant facilitation	1995	24
plant facilitation	1994	23
plant facilitation	1993	10
plant facilitation	1992	10
plant competition	2022	1538
plant competition	2021	1919
plant competition	2020	1812
plant competition	2019	1770
plant competition	2018	1598
plant competition	2017	1579
plant competition	2016	1460
plant competition	2015	1414
plant competition	2014	1409
plant competition	2013	1377
plant competition	2012	1358
plant competition	2011	1371
plant competition	2010	1203
plant competition	2009	1194
plant competition	2008	1115
plant competition	2007	1015
plant competition	2006	1005
plant competition	2005	899
plant competition	2004	820
plant competition	2003	857
plant competition	2002	770
plant competition	2001	797
plant competition	2000	755
plant competition	1999	741
plant competition	1998	688
plant competition	1997	651
plant competition	1996	642
plant competition	1995	546
plant competition	1994	522
plant competition	1993	493
plant competition	1992	434
